# Supplementary material for: Development of a high-throughput method to screen novel antiviral materials
Source: PLoS One. 2022 Apr 27;17(4):e0266474. doi: 10.1371/journal.pone.0266474 (PMC9045606; doi:10.1371/journal.pone.0266474)
Supplement: S1 Data — (XLSX) [file pone.0266474.s003.xlsx]

## Sheet: List of data
Sample name	conoly number	コロニー数n=3平均	countable dilution	volume for infection	total volume	phage cfu	Wash solution volume	Phage volume	Phage cfu after treatment	Avarage	STD
Control	13	11.6667	10000000	5	100	2600000000	5000	50	2626000000	2.35667e+09	3.0856e+08
	12					2400000000			2424000000
	10					2000000000			2020000000
BARRIERX Spray	1	1	100	5	100	2000	5000	50	2020	2020	0
	1					2000			2020
	1					2000			2020
VK500	10	9.66667	10000	5	100	2000000	5000	50	2020000	1.95267e+06	308560
	11					2200000			2222000
	8					1600000			1616000
										2.35667e+09	3.0856e+08
										2020	0
										1.95267e+06	308560
