# Supplementary material for: Development of a high-throughput method to screen novel antiviral materials
Source: PLoS One. 2022 Apr 27;17(4):e0266474. doi: 10.1371/journal.pone.0266474 (PMC9045606; doi:10.1371/journal.pone.0266474)
Supplement: S2 Data — (XLSX) [file pone.0266474.s004.xlsx]

## Sheet: Sheet1
		Active phage (CFU)	Average(CFU)	S.D.	Lavel
Control		4848000000	7272000000	2.10894e+09	Control
		8282000000
		8686000000
VK-500	Original	4646000	5252000	880498	VK-500
		6262000
		4848000
	1/2	363600000	383800000	9.2568e+07	VK-500 1/2
		484800000
		303000000
	1/4	2626000000	2.49133e+09	1.16625e+08	VK-500 1/4
		2424000000
		2424000000
BARRIERX	Original	2020	2020	0	VARRIERX
		2020
		2020
	1/2	2020	2020	0	VARRIERX 1/2
		2020
		2020
	1/4	2020	2020	0	VARRIERX 1/4
		2020
		2020
