# Supplementary material for: Development of a high-throughput method to screen novel antiviral materials
Source: PLoS One. 2022 Apr 27;17(4):e0266474. doi: 10.1371/journal.pone.0266474 (PMC9045606; doi:10.1371/journal.pone.0266474)
Supplement: S3 Data — (XLSX) [file pone.0266474.s005.xlsx]

## Sheet: Raw data
Sample name	Colony number	コロニー数n=3平均	Countable dilution	spotted volume	volume in tube	phage number before dilution	wash solution volume(uL)	phage volume(uL)	phage number after incubation	Average	STD
Control 24hrs	37	31.6667	100000	5	100	74000000	5000	50	74740000	6.39667e+07	1.11253e+07
	26					52000000			52520000
	32					64000000			64640000
BARRIERX 24hrs	1	1	1000	5	100	20000	5000	50	20200	20200	0
	1					20000			20200
	1					20000			20200
BARRIERX 10min	18	18	1000000	5	100	360000000	5000	50	363600000	363600000	60600000
	21					420000000			424200000
	15					300000000			303000000
BARRIERX 30min	25	29.3333	100000	5	100	50000000	5000	50	50500000	5.92533e+07	1.18361e+07
	27					54000000			54540000
	36					72000000			72720000
BARRIERX 60min	13	12.3333	10000	5	100	2600000	5000	50	2626000	2.49133e+06	617120
	9					1800000			1818000
	15					3000000			3030000
BARRIERX 180min	1	1	1000	5	100	20000	5000	50	20200	20200	0
	1					20000			20200
	1					20000			20200
BARRIERX 1440min	1	1	1000	5	100	20000	5000	50	20200	20200	0
	1					20000			20200
	1					20000			20200
