# Supplementary material for: Development of a high-throughput method to screen novel antiviral materials
Source: PLoS One. 2022 Apr 27;17(4):e0266474. doi: 10.1371/journal.pone.0266474 (PMC9045606; doi:10.1371/journal.pone.0266474)
Supplement: S4 Data — (XLSX) [file pone.0266474.s006.xlsx]

## Sheet: Data from third parties
	PROTECTON VK-500		Influenza				PROTECTON VK-500		Qβ
	cfu (log)	Treated	0.8	6.30957			cfu (log)	Treated	1	10
		Control	4.74	54954.1				Control	5.9345	860000
	anti-viral activity		3.9				anti-viral activity		4.9345
	PROTECTON BARRIERX		Influenza				PROTECTON BARRIERX		Qβ
	cfu (log)	Treated	1.482	30.3389			cfu (log)	Treated	3.6902	4900
		Control	4.23	16982.4				Control	6.07918	1.2e+06
	anti-viral activity		2.748				anti-viral activity		2.4
	Experimental condition	ISO21702					Experimental condition	JISR 1756	500lux-4hours
	Protecton BARRIERX Spray
